# Supplementary material for: Hybrid 12-Month Exoskeleton Training with Percutaneous Epidural Stimulation After Spinal Cord Injury
Source: Life (Basel). 2026 Jan 4;16(1):77. doi: 10.3390/life16010077 (PMC12843262; doi:10.3390/life16010077)
Supplement: Supplementary file 1 [file life-16-00077-s001.zip]

Archive with 7 entries (7 files):
- 0883M_Supplementary Figure S3.jpg
- 0883M_Supplementary Figure S4.tif
- 0884M_Supplementary Figure S5.tif
- Supplementary Figure S1.tif
- Supplementary Figure S2.tif
- Supplementary Table S1. EKSO_TRAINING_SHEETs_SuppLDoc.pdf
- Thumbs.db
